# Supplementary material for: Neural extracellular matrix regulates visual sensory motor integration
Source: iScience. 2024 Jan 9;27(2):108846. doi: 10.1016/j.isci.2024.108846 (PMC10839651; doi:10.1016/j.isci.2024.108846)
Supplement: Table S2. Most prominently down- and upregulated genes (adjusted p-value <0.05) in the retina of quadruple KO mice compared with WT mice as revealed by NGS, related to Figure 7 [file mmc2.xlsx]

## Sheet: Tabelle1
Table S2. Most prominently down- and upregulated genes (adjusted p-value < 0.05) in the retina of quadruple KO mice compared to WT mice as revealed by NGS, related to Figure 7.
Ensembl ID	Gene symbol	Gene name	Fold change (log2)	Adjusted p-value
ENSMUSG00000119262	Snord3b1	Small nucleolar RNA, C/D box 3B1	-24899	7.64E-11
ENSMUSG00000099329	NA	NA	-24778	9.56E-11
ENSMUSG00000002341	Ncan	Neurocan	-10752	1.15E-23
ENSMUSG00000117786	NA	NA	-10589	1.31E-21
ENSMUSG00000020062	Slc5a8	Solute carrier family 5 (iodide transporter), member 8	-8683	1.02E-13
ENSMUSG00000116347	NA	NA	-7202	0.0290256
ENSMUSG00000058625	Gm17383	Tubulin, alpha 1B pseudogene	-6748	0.0202855
ENSMUSG00000114982	Vmn1r14	Vomeronasal 1 receptor 14	-6374	1.86E-38
ENSMUSG00000081067	Gm12912	Eukaryotic translation elongation factor 1 alpha 1 pseudogene	-6063	0.03902883
ENSMUSG00000024027	Glp1r	Glucagon-like peptide 1 receptor	-5933	3.08E-30
ENSMUSG00000083311	NA	NA	-4964	0.03243631
ENSMUSG00000115199	Vmn1r15	Vomeronasal 1 receptor 15	-4791	6.50E-08
ENSMUSG00000004892	Bcan	Brevican	-4103	5.10E-50
ENSMUSG00000117468	Gm7059	Predicted gene 7059	-3740	0.01751706
ENSMUSG00000074978	Actg-ps1	Actin, gamma, pseudogene 1	-3700	0.03398373
ENSMUSG00000004070	Hmox2	Heme oxygenase 2	-2778	2.68E-50
ENSMUSG00000118193	NA	NA	-2744	0.03533261
ENSMUSG00000104988	NA	NA	-2741	9.73E-33
ENSMUSG00000033826	Dnah8	Dynein, axonemal, heavy chain 8	-2382	1.15E-21
ENSMUSG00000001930	Vwf	Von Willebrand factor	-2329	4.73E-23
ENSMUSG00000088025	Rprl3	Ribonuclease P RNA-like 3	-2307	0.01667936
ENSMUSG00000001520	Nrip2	Nuclear receptor interacting protein 2	-2183	4.23E-18
ENSMUSG00000027570	Col9a3	Collagen, type IX, alpha 3	-2075	0.03386148
ENSMUSG00000092805	NA	NA	-1804	0.03386148
ENSMUSG00000081400	Gm13680	Ribosomal protein S4, X-linked pseudogene	-1767	0.04109815
ENSMUSG00000117430	NA	NA	-1759	0.00042564
ENSMUSG00000035238	Kcnk15	Potassium channel, subfamily K, member 15	-1686	0.04294251
ENSMUSG00000029468	P2rx7	Purinergic receptor P2X, ligand-gated ion channel, 7	-1683	0.01104677
ENSMUSG00000100690	NA	NA	-1672	0.0481746
ENSMUSG00000085042	Abhd11os	Abhydrolase domain containing 11, opposite strand	-1670	0.01816235
ENSMUSG00000099041	NA	NA	-1622	0.01419505
ENSMUSG00000113123	NA	NA	-1580	0.00811916
ENSMUSG00000099696	2900052N01Rik	RIKEN cdna 2900052N01 gene	-1541	0.00195106
ENSMUSG00000112759	NA	NA	-1527	0.03384861
ENSMUSG00000028339	Col15a1	Collagen, type XV, alpha 1	-1462	0.03736654
ENSMUSG00000107023	NA	NA	-1436	0.03074642
ENSMUSG00000051747	Ttn	Titin	-1425	0.02321926
ENSMUSG00000040957	Cables1	CDK5 and Abl enzyme substrate 1	-1337	1.17E-11
ENSMUSG00000034762	Glis1	GLIS family zinc finger 1	-1328	1.09E-05
ENSMUSG00000037375	Hhat	Hedgehog acyltransferase	-1309	0.00976939
ENSMUSG00000024330	Col11a2	Collagen, type XI, alpha 2	-1290	0.00595575
ENSMUSG00000071341	Egr4	Early growth response 4	-1282	0.01049129
ENSMUSG00000065176	Rnu12	RNA U12, small nuclear	-1272	0.03602475
ENSMUSG00000078496	Zfp982	Zinc finger protein 982	-1260	0.03077515
ENSMUSG00000035606	Ky	Kyphoscoliosis peptidase	-1248	0.0001027
ENSMUSG00000015829	Tnr	Tenascin R	-1223	1.76E-65
ENSMUSG00000024026	Glo1	Glyoxalase 1	-1189	1.17E-21
ENSMUSG00000089417	Gm22009	Predicted gene, 22009	-1152	0.04087902
ENSMUSG00000004891	Nes	Nestin	-1124	5.40E-07
ENSMUSG00000117725	NA	NA	-1103	5.35E-16
ENSMUSG00000019935	Slc17a8	Solute carrier family 17 (sodium-dependent inorganic phosphate cotransporter), member 8	-1069	8.33E-10
ENSMUSG00000097440	NA	NA	-1068	4.57E-14
ENSMUSG00000044005	Gls2	Glutaminase 2 (liver, mitochondrial)	-1068	0.00065531
ENSMUSG00000056724	Nbeal2	Neurobeachin-like 2	-1029	0.03376583
ENSMUSG00000098087	Gm17750	Predicted gene, 17750	-1012	0.03398373
ENSMUSG00000017929	B4galt5	UDP-Gal:betaglcnac beta 1,4-galactosyltransferase, polypeptide 5	-1009	0.02960603
ENSMUSG00000111758	NA	NA	-1005	0.01874757
ENSMUSG00000092837	Rpph1	Ribonuclease P RNA component H1	-0.975	0.03097316
ENSMUSG00000026042	Col5a2	Collagen, type V, alpha 2	-0.902	0.01098075
ENSMUSG00000024378	Stard4	Star-related lipid transfer (START) domain containing 4	-0.878	3.53E-10
ENSMUSG00000021420	Fars2	Phenylalanine-trna synthetase 2 (mitochondrial)	-0.864	0.00203584
ENSMUSG00000007594	Hapln4	Hyaluronan and proteoglycan link protein 4	-0.864	0.00338482
ENSMUSG00000051435	Fhad1	Forkhead-associated (FHA) phosphopeptide binding domain 1	-0.855	0.03913768
ENSMUSG00000041258	Zfp236	Zinc finger protein 236	-0.852	0.03193908
ENSMUSG00000018849	Wwc1	WW, C2 and coiled-coil domain containing 1	-0.836	0.00012095
ENSMUSG00000044471	Lncpint	Long non-protein coding RNA. Trp53 induced transcript	-0.820	0.008272
ENSMUSG00000032558	Nphp3	Nephronophthisis 3 (adolescent)	-0.820	0.03386148
ENSMUSG00000056899	Immp2l	IMP2 inner mitochondrial membrane peptidase-like (S. Cerevisiae)	-0.819	0.0392063
ENSMUSG00000097412	1810014B01Rik	RIKEN cdna 1810014B01 gene	-0.817	0.0069357
ENSMUSG00000037010	Apln	Apelin	-0.766	0.00620343
ENSMUSG00000026604	Ptpn14	Protein tyrosine phosphatase, non-receptor type 14	-0.760	0.00196781
ENSMUSG00000024421	Lama3	Laminin, alpha 3	-0.748	0.0392063
ENSMUSG00000046402	Rbp1	Retinol binding protein 1, cellular	-0.745	0.03814001
ENSMUSG00000019899	Lama2	Laminin, alpha 2	-0.742	0.02917959
ENSMUSG00000071112	Spx	Spexin hormone	-0.732	0.00226575
ENSMUSG00000062202	Btbd9	BTB (POZ) domain containing 9	-0.722	3.05E-09
ENSMUSG00000006281	Tep1	Telomerase associated protein 1	-0.719	0.02632381
ENSMUSG00000022129	Dct	Dopachrome tautomerase	-0.716	0.00016851
ENSMUSG00000026098	Pms1	PMS1 homolog 1, mismatch repair system component	-0.689	0.03376583
ENSMUSG00000061533	Cep128	Centrosomal protein 128	-0.678	0.03043674
ENSMUSG00000023723	Mrps23	Mitochondrial ribosomal protein S23	-0.672	0.02633536
ENSMUSG00000009076	Zmat5	Zinc finger, matrin type 5	-0.668	4.37E-05
ENSMUSG00000052921	Arhgef15	Rho guanine nucleotide exchange factor (GEF) 15	-0.666	0.04237172
ENSMUSG00000024404	Riok3	RIO kinase 3	-0.666	0.03757008
ENSMUSG00000015980	Lrrc27	Leucine rich repeat containing 27	-0.664	5.65E-05
ENSMUSG00000028391	Wdr31	WD repeat domain 31	-0.664	0.01524945
ENSMUSG00000024713	Pcsk5	Proprotein convertase subtilisin/kexin type 5	-0.637	0.00138565
ENSMUSG00000090799	Klhl33	Kelch-like 33	-0.632	0.01741592
ENSMUSG00000048826	Dact2	Dishevelled-binding antagonist of beta-catenin 2	-0.624	0.04351747
ENSMUSG00000078566	Bnip3	BCL2/adenovirus E1B interacting protein 3	-0.617	1.88E-16
ENSMUSG00000043822	Adamtsl5	ADAMTS-like 5	-0.613	0.03610635
ENSMUSG00000033209	Ttc28	Tetratricopeptide repeat domain 28	-0.604	0.00496804
ENSMUSG00000061911	Myt1l	Myelin transcription factor 1-like	-0.602	0.04036859
ENSMUSG00000039410	Prdm16	PR domain containing 16	-0.598	0.02216696
ENSMUSG00000030230	Plcz1	Phospholipase C, zeta 1	-0.593	0.00165668
ENSMUSG00000024228	Nudt12	Nudix (nucleoside diphosphate linked moiety X)-type motif 12	-0.584	0.03043674
ENSMUSG00000041957	Pkp2	Plakophilin 2	-0.581	2.01E-09
ENSMUSG00000014846	Tppp3	Tubulin polymerization-promoting protein family member 3	-0.576	0.04126425
ENSMUSG00000024287	Thoc1	THO complex 1	-0.572	0.00184145
ENSMUSG00000027070	Lrp2	Low density lipoprotein receptor-related protein 2	-0.564	0.00078386
ENSMUSG00000040811	Eml2	Echinoderm microtubule associated protein like 2	-0.562	0.04294251
ENSMUSG00000097391	Mirg	Mirna containing gene	-0.551	0.01935485
ENSMUSG00000000628	Hk2	Hexokinase 2	-0.549	9.86E-06
ENSMUSG00000054477	Kcnn2	Potassium intermediate/small conductance calcium-activated channel, subfamily N, member 2	-0.548	2.86E-06
ENSMUSG00000032387	Rbpms2	RNA binding protein with multiple splicing 2	-0.523	0.01972036
ENSMUSG00000024942	Capn1	Calpain 1	-0.516	0.02775487
ENSMUSG00000038539	Atf5	Activating transcription factor 5	-0.510	0.01184271
ENSMUSG00000002602	Axl	AXL receptor tyrosine kinase	-0.502	0.03656956
ENSMUSG00000036879	Phkb	Phosphorylase kinase beta	-0.499	0.02596979
ENSMUSG00000020926	Adam11	A disintegrin and metallopeptidase domain 11	-0.497	0.03097316
ENSMUSG00000024413	Npc1	NPC intracellular cholesterol transporter 1	-0.490	4.84E-07
ENSMUSG00000118667	Ahnak2	AHNAK nucleoprotein 2	-0.483	0.03386148
ENSMUSG00000044982	Sft2d3	SFT2 domain containing 3	-0.480	0.03707452
ENSMUSG00000016346	Kcnq2	Potassium voltage-gated channel, subfamily Q, member 2	-0.479	0.0481746
ENSMUSG00000029510	Gpc2	Glypican 2 (cerebroglycan)	-0.477	0.04715658
ENSMUSG00000049044	Rapgef4	Rap guanine nucleotide exchange factor (GEF) 4	-0.477	8.85E-05
ENSMUSG00000113216	NA	NA	-0.471	0.02906688
ENSMUSG00000024293	Esco1	Establishment of sister chromatid cohesion N-acetyltransferase 1	-0.449	9.04E-06
ENSMUSG00000040249	Lrp1	Low density lipoprotein receptor-related protein 1	-0.446	0.0481746
ENSMUSG00000042515	Pwwp3b	PWWP domain containing 3B	-0.446	0.03821277
ENSMUSG00000024294	Mib1	Mindbomb E3 ubiquitin protein ligase 1	-0.437	0.01574217
ENSMUSG00000031586	Rbpms	RNA binding protein gene with multiple splicing	-0.426	0.03898348
ENSMUSG00000051401	Kctd16	Potassium channel tetramerisation domain containing 16	-0.422	0.04381177
ENSMUSG00000047879	Usp14	Ubiquitin specific peptidase 14	-0.413	6.96E-07
ENSMUSG00000055471	Alk	Anaplastic lymphoma kinase	-0.397	0.01891562
ENSMUSG00000019775	Rgs17	Regulator of G-protein signaling 17	-0.389	0.00333549
ENSMUSG00000028937	Acot7	Acyl-coa thioesterase 7	-0.380	0.03097316
ENSMUSG00000024082	Ndufaf7	NADH:ubiquinone oxidoreductase complex assembly factor 7	-0.370	0.02028546
ENSMUSG00000029001	Fbxo44	F-box protein 44	-0.350	0.04647076
ENSMUSG00000071337	Tia1	Cytotoxic granule-associated RNA binding protein 1	-0.347	0.04087902
ENSMUSG00000048148	Nwd1	NACHT and WD repeat domain containing 1	-0.345	0.03386148
ENSMUSG00000020305	Asb3	Ankyrin repeat and SOCS box-containing 3	-0.343	0.02090752
ENSMUSG00000011751	Sptbn4	Spectrin beta non-erythrocytic 4	-0.332	0.04194938
ENSMUSG00000005533	Igf1r	Insulin-like growth factor I receptor	-0.326	0.00988524
ENSMUSG00000002475	Abhd3	Abhydrolase domain containing 3	-0.322	0.03382175
ENSMUSG00000019828	Grm1	Glutamate receptor, metabotropic 1	-0.317	0.0010475
ENSMUSG00000006740	Kif5b	Kinesin family member 5B	-0.289	0.03814001
ENSMUSG00000022043	Trim35	Tripartite motif-containing 35	-0.284	0.0392063
ENSMUSG00000079509	Zfx	Zinc finger protein X-linked	-0.269	0.04303407
ENSMUSG00000051510	Mafg	V-maf musculoaponeurotic fibrosarcoma oncogene family, protein G (avian)	-0.269	0.008272
ENSMUSG00000056268	Dennd1b	DENN/MADD domain containing 1B	-0.268	0.00078386
ENSMUSG00000021196	Pfkp	Phosphofructokinase, platelet	-0.182	0.01390382
ENSMUSG00000036371	Serbp1	Serpine1 mrna binding protein 1	0.148	0.03290012
ENSMUSG00000029328	Hnrnpdl	Heterogeneous nuclear ribonucleoprotein D-like	0.166	0.03814001
ENSMUSG00000068747	Sort1	Sortilin 1	0.202	0.03193908
ENSMUSG00000060733	Ipmk	Inositol polyphosphate multikinase	0.236	0.03757008
ENSMUSG00000096351	Samd11	Sterile alpha motif domain containing 11	0.242	0.01651863
ENSMUSG00000027634	Ndrg3	N-myc downstream regulated gene 3	0.261	0.00888043
ENSMUSG00000009905	Kdsr	3-ketodihydrosphingosine reductase	0.261	0.0392063
ENSMUSG00000020700	Map3k3	Mitogen-activated protein kinase kinase kinase 3	0.263	0.01474962
ENSMUSG00000035266	Helq	Helicase, POLQ-like	0.267	0.04193705
ENSMUSG00000046593	Tmem215	Transmembrane protein 215	0.267	0.0263148
ENSMUSG00000029410	Ppef2	Protein phosphatase, EF hand calcium-binding domain 2	0.281	0.01049129
ENSMUSG00000048222	Mfap1b	Microfibrillar-associated protein 1B	0.288	0.02458349
ENSMUSG00000066735	Vkorc1l1	Vitamin K epoxide reductase complex, subunit 1-like 1	0.289	0.00779139
ENSMUSG00000003929	Zfp81	Zinc finger protein 81	0.295	0.03814001
ENSMUSG00000021803	Cdhr1	Cadherin-related family member 1	0.303	0.04417455
ENSMUSG00000008301	Phax	Phosphorylated adaptor for RNA export	0.303	0.03386148
ENSMUSG00000058966	Tlcd3b	TLC domain containing 3B	0.304	0.03376583
ENSMUSG00000022332	Khdrbs3	KH domain containing, RNA binding, signal transduction associated 3	0.306	0.03393176
ENSMUSG00000036779	Tent4b	Terminal nucleotidyltransferase 4B	0.309	0.04294251
ENSMUSG00000054893	Zfp667	Zinc finger protein 667	0.314	0.04792744
ENSMUSG00000029513	Prkab1	Protein kinase, AMP-activated, beta 1 non-catalytic subunit	0.318	0.0001027
ENSMUSG00000024824	Rad9a	RAD9 checkpoint clamp component A	0.319	0.02028546
ENSMUSG00000022131	Gpr180	G protein-coupled receptor 180	0.321	0.03611457
ENSMUSG00000032501	Trib1	Tribbles pseudokinase 1	0.325	0.02321926
ENSMUSG00000008035	Mid1ip1	Mid1 interacting protein 1 (gastrulation specific G12-like (zebrafish))	0.339	0.03942002
ENSMUSG00000021189	Atxn3	Ataxin 3	0.341	0.00398635
ENSMUSG00000051502	Ufsp1	UFM1-specific peptidase 1	0.344	0.03193908
ENSMUSG00000020034	Tcp11l2	T-complex 11 (mouse) like 2	0.360	0.00363053
ENSMUSG00000025277	Abhd6	Abhydrolase domain containing 6	0.367	0.01476881
ENSMUSG00000026618	Iars2	Isoleucine-trna synthetase 2, mitochondrial	0.368	0.01564914
ENSMUSG00000004655	Aqp1	Aquaporin 1	0.370	0.00479062
ENSMUSG00000053773	Rdh8	Retinol dehydrogenase 8	0.372	0.03942002
ENSMUSG00000025380	Fscn2	Fascin actin-bundling protein 2	0.377	0.02823471
ENSMUSG00000103332	Pcdhga2	Protocadherin gamma subfamily A, 2	0.385	0.01524945
ENSMUSG00000024238	Zeb1	Zinc finger E-box binding homeobox 1	0.395	0.00099531
ENSMUSG00000024900	Cpt1a	Carnitine palmitoyltransferase 1a, liver	0.397	0.02964575
ENSMUSG00000035504	Reep6	Receptor accessory protein 6	0.412	0.00241542
ENSMUSG00000031540	Kat6a	K(lysine) acetyltransferase 6A	0.412	0.03814001
ENSMUSG00000033396	Spg11	SPG11, spatacsin vesicle trafficking associated	0.413	1.80E-06
ENSMUSG00000041225	Arhgap12	Rho gtpase activating protein 12	0.419	0.00109718
ENSMUSG00000036570	Fxyd1	FXYD domain-containing ion transport regulator 1	0.419	0.04294251
ENSMUSG00000092416	Zfp141	Zinc finger protein 141	0.424	0.03386355
ENSMUSG00000022724	Riox2	Ribosomal oxygenase 2	0.424	0.02134901
ENSMUSG00000034450	Gulo	Gulonolactone (L-) oxidase	0.434	0.02775487
ENSMUSG00000074037	Mc1r	Melanocortin 1 receptor	0.444	0.04299375
ENSMUSG00000043639	Rbm20	RNA binding motif protein 20	0.448	0.00269897
ENSMUSG00000021203	Otub2	OTU domain, ubiquitin aldehyde binding 2	0.449	0.01599243
ENSMUSG00000070368	Prok1	Prokineticin 1	0.449	0.02301935
ENSMUSG00000035620	Ric8b	RIC8 guanine nucleotide exchange factor B	0.457	0.04193705
ENSMUSG00000100252	Mir124-2hg	Mir124-2 host gene (non-protein coding)	0.462	0.04779972
ENSMUSG00000028328	Tmod1	Tropomodulin 1	0.468	0.01343914
ENSMUSG00000024206	Rfx2	Regulatory factor X, 2 (influences HLA class II expression)	0.480	0.02090752
ENSMUSG00000047298	Kcnv2	Potassium channel, subfamily V, member 2	0.482	0.04417455
ENSMUSG00000074794	Arrdc3	Arrestin domain containing 3	0.485	0.00184145
ENSMUSG00000038141	Tmem181a	Transmembrane protein 181A	0.486	2.06E-12
ENSMUSG00000035769	Xylb	Xylulokinase homolog (H. Influenzae)	0.493	0.03598918
ENSMUSG00000054237	Fra10ac1	FRA10AC1 homolog (human)	0.496	0.02028546
ENSMUSG00000112649	NA	NA	0.502	0.03814001
ENSMUSG00000034453	Polr3b	Polymerase (RNA) III (DNA directed) polypeptide B	0.514	2.64E-06
ENSMUSG00000074829	2010315B03Rik	RIKEN cdna 2010315B03 gene	0.535	0.04972459
ENSMUSG00000048416	Mlf1	Myeloid leukemia factor 1	0.577	2.64E-06
ENSMUSG00000028629	Exo5	Exonuclease 5	0.617	0.01512724
ENSMUSG00000039037	St6galnac5	ST6(alpha-N-acetyl-neuraminyl-2,3-beta-galactosyl-1,3)-N-acetylgalactosaminide alpha-2,6-sialyltransferase 5	0.640	0.02964047
ENSMUSG00000041891	Lman1	Lectin, mannose-binding, 1	0.641	9.96E-07
ENSMUSG00000026154	Sdhaf4	Succinate dehydrogenase complex assembly factor 4	0.656	0.00226575
ENSMUSG00000082286	NA	NA	0.659	0.00233415
ENSMUSG00000018263	Tbx5	T-box 5	0.661	0.03097316
ENSMUSG00000041238	Rbbp8	Retinoblastoma binding protein 8, endonuclease	0.766	0.02906822
ENSMUSG00000000579	Dynlt1c	Dynein light chain Tctex-type 1C	0.780	0.00014602
ENSMUSG00000032468	Armc8	Armadillo repeat containing 8	0.800	2.02E-08
ENSMUSG00000043773	1700048O20Rik	RIKEN cdna 1700048O20 gene	0.801	0.00176454
ENSMUSG00000026156	B3gat2	Beta-1,3-glucuronyltransferase 2 (glucuronosyltransferase S)	0.802	1.62E-21
ENSMUSG00000026141	Col19a1	Collagen, type XIX, alpha 1	0.814	3.53E-10
ENSMUSG00000086629	2810403D21Rik	RIKEN cdna 2810403D21 gene	0.843	0.00976939
ENSMUSG00000024260	Sap130	Sin3A associated protein	0.853	5.63E-06
ENSMUSG00000032527	Pccb	Propionyl Coenzyme A carboxylase, beta polypeptide	0.899	1.58E-20
ENSMUSG00000033581	Igf2bp2	Insulin-like growth factor 2 mrna binding protein 2	0.995	0.00047722
ENSMUSG00000093880	NA	NA	1080	1.78E-06
ENSMUSG00000092074	Dynlt1a	Dynein light chain Tctex-type 1A	1135	7.92E-12
ENSMUSG00000026155	Smap1	Small arfgap 1	1138	3.54E-37
ENSMUSG00000084838	NA	NA	1151	0.0404933
ENSMUSG00000038541	Srd5a2	Steroid 5 alpha-reductase 2	1222	0.0117113
ENSMUSG00000038094	Atp13a4	Atpase type 13A4	1239	0.02650919
ENSMUSG00000109176	NA	NA	1242	0.02090752
ENSMUSG00000026153	Fam135a	Family with sequence similarity 135, member A	1307	1.96E-16
ENSMUSG00000026158	Ogfrl1	Opioid growth factor receptor-like 1	1341	1.30E-09
ENSMUSG00000024992	Pde6c	Phosphodiesterase 6C, cgmp specific, cone, alpha prime	1390	4.31E-12
ENSMUSG00000078886	Gm2026	Predicted gene 2026	1397	1.12E-27
ENSMUSG00000097387	4930563E18Rik	RIKEN cdna 4930563E18 gene	1427	0.01126644
ENSMUSG00000078899	Gm14430	Predicted gene 14430	1487	7.60E-51
ENSMUSG00000096780	NA	NA	1491	2.78E-20
ENSMUSG00000063953	Amd2	S-adenosylmethionine decarboxylase 2	1537	2.02E-22
ENSMUSG00000078897	Gm4724	Predicted gene 4724	1672	4.00E-07
ENSMUSG00000096255	Dynlt1b	Dynein light chain Tctex-type 1B	2019	5.77E-18
ENSMUSG00000078880	Gm14308	Predicted gene 14308	2328	0.00195106
ENSMUSG00000117494	NA	NA	2390	0.00067931
ENSMUSG00000095295	Gm3488	Predicted gene, 3488	2489	0.04715658
ENSMUSG00000115160	NA	NA	4247	8.77E-06
ENSMUSG00000078870	Gm14410	Predicted gene 14410	4458	9.52E-48
ENSMUSG00000072594	NA	NA	5709	7.98E-72
ENSMUSG00000078866	Zfp970	Zinc finger protein 970	5875	1.15E-24
ENSMUSG00000078875	NA	NA	6283	9.08E-07
ENSMUSG00000082765	NA	NA	6532	7.43E-07
ENSMUSG00000084858	NA	NA	6604	1.12E-06
ENSMUSG00000078894	2210418O10Rik	RIKEN cdna 2210418O10 gene	6708	4.91E-05
ENSMUSG00000078896	Zfp965	Zinc finger protein 965	6883	0.00469196
ENSMUSG00000082724	NA	NA	6962	8.56E-08
ENSMUSG00000074521	NA	NA	7275	2.37E-09
ENSMUSG00000095648	Gm2004	Predicted gene 2004	7450	8.33E-10
ENSMUSG00000078879	Zfp973	Zinc finger protein 973	7610	2.78E-15
ENSMUSG00000094786	NA	NA	7718	9.24E-11
ENSMUSG00000083111	NA	NA	7854	1.62E-11
ENSMUSG00000074519	Zfp971	Zinc finger protein 971	8076	8.57E-19
ENSMUSG00000078868	Gm14412	Predicted gene 14412	8117	3.39E-12
ENSMUSG00000078864	Gm14322	Predicted gene 14322	8173	6.18E-12
ENSMUSG00000078878	Gm14305	Predicted gene 14305	8339	6.04E-41
ENSMUSG00000074527	Gm14296	Predicted gene 14296	8527	3.67E-46
ENSMUSG00000078867	Gm14418	Novel KRAB box and zinc finger, C2H2 type domain containing protein	8900	4.92E-15
ENSMUSG00000095362	Gm14325	Predicted gene 14325	9554	6.34E-36
ENSMUSG00000078877	Gm14295	Predicted gene 14295	10562	8.04E-22
ENSMUSG00000078862	Gm14326	Predicted gene 14326	10943	1.69E-23
